# Supplementary material for: How the banking system is creating a two-way inflation in an economy
Source: PLoS One. 2020 Apr 2;15(4):e0229937. doi: 10.1371/journal.pone.0229937 (PMC7117694; doi:10.1371/journal.pone.0229937)
Supplement: S1 File — (XLSX) [file pone.0229937.s001.xlsx]

## Sheet: UK
Year	GDP Growth	Deposit Rate	Lending Rate	inflation (GDP Deflator)	Money Supply (M2) as percentage of GDP	Domestic Credit as percentage of GDP	Gross Savings	(100-Gross Savings)/100	APCx(d-g)xd/GDP	(l-g)x L/GDP	Spread
1960		3.375			40.3423	44.6278
1961	2.57357	4.04167		3.37636	39.0824	43.394
1962	1.32799	2.79167		3.71764	36.4165	54.8245
1963	3.95624	2		1.9728	37.3677	55.5322
1964	5.03828	3.25		4.05458	36.054	55.1529
1965	2.78898	4.41667		4.79583	36.0007	54.5995
1966	2.04931	4.5		4.31866	35.0305	52.5405
1967	2.31097	4.20833	5.5	2.88783	36.8599	55.409					1.29167
1968	3.98474	5.41667	6.125	4.20711	36.4575	56.1979					0.708333
1969	2.05245	5.91667	6.625	5.45164	34.9317	51.831					0.708333
1970	10.4269	5.20833	7.25	5.02852	32.9599	46.8017	23.8982	0.761018	-1.30897	-1.48682	2.04167
1971	3.48178	3.83333	7.5	8.00956	33.3848	42.9855	23.4579	0.765421	0.0898341	1.72725	3.66667
1972	4.22748	4.14583	7.5	7.28511	38.1859	49.6517	21.3141	0.786859	-0.0245332	1.62486	3.35417
1973	6.53823	8.02083	8	8.40025	42.1699	54.1962	22.9589	0.770411	0.481671	0.792226	-0.0208333
1974	-2.51979	9.5	9	15.101	42.4447	56.749	22.0558	0.779442	3.97653	6.53737	-0.5
1975	-1.54943	7.08333	10.3708	25.8675	36.6977	49.4784	22.6779	0.773221	2.44958	5.89795	3.2875
1976	3.02833	7.54167	11.2604	14.9817	34.5624	43.8447	25.0895	0.749105	1.16854	3.60933	3.71875
1977	2.59626	4.89583	8.625	13.557	32.48	36.8369	24.7334	0.752666	0.562168	2.2208	3.72917
1978	4.13061	6.08333	9.25	11.5364	32.0393	36.796	24.0585	0.759415	0.475119	1.88373	3.16667
1979	3.67658	11.7083	13.9167	14.1462	30.454	35.0383	22.1973	0.778027	1.90305	3.58796	2.20833
1980	-2.16939	14.125	16.1667	19.8727	30.7643	34.7195	20.0528	0.799472	4.00763	6.36618	2.04167
1981	-0.847291	10.6667	13.25	11.6363	34.7901	40.3679	18.3309	0.816691	3.27143	5.69078	2.58333
1982	2.07554	12.4217	11.8021	7.3339	36.0899	42.9267	17.9339	0.820661	3.06427	4.17529	-0.619583
1983	4.20224	11.1925	9.79167	5.1426	36.3203	44.3283	18.3852	0.816148	2.07211	2.4777	-1.40083
1984	2.25805	7.27167	9.67708	5.0414	37.7044	48.605	18.5256	0.814744	1.54015	3.60602	2.40542
1985	3.54515	11.7925	12.3333	6.12541	38.1701	50.5814	18.029	0.81971	2.58047	4.44519	0.540833
1986	3.16047	9.85167	10.8333	4.32511	43.4692	54.891	16.8205	0.831795	2.41937	4.21172	0.981667
1987	5.54619	8.56917	9.625	5.28725	74.0603	86.6792	16.2985	0.837015	1.87393	3.53548	1.05583
1988	5.93407	8.54583	10.2917	5.93114	77.0003	94.0352	16.3863	0.836137	1.68153	4.09768	1.74583
1989	2.51794	11.505	13.9167	7.99868	83.5432	106.418	15.3821	0.846179	6.35318	12.1303	2.41167
1990	0.537079	12.5442	14.75	8.09727	84.9602	109.517	13.844	0.86156	8.78898	15.5655	2.20583
1991	-1.23632	10.28	11.5417	6.56261	82.0673	106.45	12.9276	0.870724	8.22933	13.6021	1.26167
1992	0.446962	7.46167	9.41667	3.27379	56.4625	104.91	12.3369	0.876631	3.47205	9.4101	1.955
1993	2.64559	3.97	5.91667	2.57715	56.143	103.171	12.2803	0.877197	0.652252	3.3748	1.94667
1994	4.02496	3.65667	5.47917	1.2192	57.4022	106.263	15.1779	0.848221	-0.179323	1.54528	1.8225
1995	2.5304	4.10917	6.6875	2.47713	65.7179	111.993	17.317	0.82683	0.857862	4.65565	2.57833
1996	2.66682	3.045	5.95833	4.02177	70.4627	114.983	17.5729	0.824271	0.219651	3.78469	2.91333
1997	2.55264	3.63167	6.58333	2.47758	84.1483	115.568	18.268	0.81732	0.74211	4.65821	2.95167
1998	3.51076	4.48333	7.20833	1.50194	96.7865	114.006	18.9424	0.810576	0.76301	4.21546	2.725
1999	3.15119		5.33333	1.13475	96.8561	117.409	16.92
2000	3.76886		5.97917	2.40265	101.233	124.147	17.5075
2001	2.66454		5.08333	1.09234	106.147	130.576	17.2381
2002	2.45228		4	2.65175	105.971	135.513	17.0172
2003	4.30044		3.6875	2.17219	109.184	138.688	17.0681
2004	2.45389		4.39583	2.90651	113.73	146.866	16.5904
2005	2.80655		4.64583	2.8085	122.506	153.049	17.043
2006	3.0421		4.64583	2.68524	132.103	162.396	16.3219
2007	2.55564		5.52083	2.87273	145.012	177.997	16.4266
2008	-0.332044		4.625	2.88857	166.586	201.549	14.3192
2009	-4.31062		0.625	1.99099	170.581	215.575	12.2558
2010	1.91138		0.5	3.17064	168.711	209.088	13.7518
2011	1.64512		0.5	2.12595	155.345	199.276	14.7191
2012	0.659035		0.5	1.66095	152.975	195.647	12.7615
2013	1.6647		0.5	1.79334	150.927	184.111	12.5522
2014	2.55303		0.5	1.76522	140.945	171.475

## Sheet: Switzerland
Year	GDP Growth	Deposit Rate	Lending Rate	inflation (GDP Deflator)	Money Supply (M2) as percentage of GDP	Domestic Credit as percentage of GDP	Gross Savings	(100-Gross Savings)/100	APCx(d-g)xd/GDP	(l-g)x L/GDP
1960					98.7597	108.937
1961					96.8425	109.742
1962					99.3637	111.05
1963					98.3464	111.057
1964					94.9406	108.814
1965					96.0088	111.231
1966					95.8004	110.548
1967					95.5822	110.821
1968					99.7071	113.34
1969					101.216	115.316
1970
1971
1972
1973
1974
1975
1976
1977
1978
1979
1980					90.6205	109.817	32.421	0.67579
1981	1.60135	8.75	5.56	5.6611	91.4859	110.951	33.642	0.66358	4.33982	4.39215
1982	-1.30942	4.40333	6.22333	7.34804	102.401	126.6	32.5275	0.674725	3.94707	9.53646
1983	0.639063	3.30583	5.51917	2.3669	103.262	126.967	31.6849	0.683151	1.88124	6.19612
1984	3.00846	3.77083	5.49	3.75962	109.913	135.359	33.9563	0.660437	0.553412	3.35899
1985	3.67362	4.35583	5.49	2.27071	107.988	137.766	34.4066	0.655934	0.483234	2.50236
1986	1.85862	3.51	5.46	3.0346	106.326	138.422	33.732	0.66268	1.16356	4.98511
1987	1.58547	3.08333	5.235	2.1935	113.245	145.581	33.196	0.66804	1.13317	5.31302
1988	3.2776	4.5	5.07333	2.79022	112.461	150.424	35.0723	0.649277	0.892575	2.70121
1989	4.33079	8.08	5.84917	3.45848	110.736	158.126	35.0674	0.649326	2.69582	2.40095
1990	3.67462	8.28	7.4225	4.60363	102.963	158.825	34.8318	0.651682	3.09016	5.95257
1991	-0.915806	7.63	7.82583	5.40909	100.88	158.034	32.8098	0.671902	5.79247	13.8147
1992	-0.043737	5.5	7.80083	2.12464	101.391	158.594	30.6393	0.693607	3.89866	12.441
1993	-0.12598	3.5	6.4025	2.32201	108.043	160.726	31.4232	0.685768	2.68658	10.493
1994	1.26975	3.63	5.505	1.1844	109.822	162.381	31.4286	0.685714	1.77741	6.87723
1995	0.480872	1.28	5.4775	0.737745	113.493	164.915	31.7043	0.682957	0.619412	8.24019
1996	0.601083	1.34	4.97333	0.209156	123.35	163.23	31.1309	0.688691	0.627709	7.13683
1997	2.31205	1	4.46583	-0.21126	128.821	164.089	32.8163	0.671837	-1.13553	3.53414
1998	2.94479	0.69	4.06667	-0.125827	131.681	158.822	33.6079	0.663921	-1.97127	1.7818
1999	1.64337	1.24	3.9	0.178865	146.495	165.324	33.872	0.66128	-0.390758	3.73075
2000	3.9461	3	4.285	1.35451	115.508	158.187	36.1579	0.638421	-0.697679	0.536097
2001	1.4466	1.68	4.30167	1.03097	117.109	153.878	32.6552	0.673448	0.184076	4.39332
2002	0.143401	0.43	3.93167	-0.329248	124.053	154.865	31.0407	0.689593	0.245175	5.86671
2003	0.0497026	0.17	3.26917	0.94638	133.096	158.868	34.9712	0.650288	0.104119	5.11471
2004	2.84296	0.21	3.195	0.38525	132.595	159.993	35.1947	0.648053	-2.26246	0.563245
2005	3.0383	0.52	3.11917	0.639742	136.674	161.778	37.1671	0.628329	-2.16262	0.130832
2006	4.01278	1.4	3.03167	1.95113	134.823	165.528	38.9989	0.610011	-2.14885	-1.62403
2007	4.14035	2.13	3.15	2.26168	130.814	168.121	34.1873	0.658127	-1.73076	-1.665
2008	2.27723	0.16	3.3425	1.91934	130.537	165.843	27.2699	0.727301	-2.01009	1.76668
2009	-2.1296	0.08	2.75083	0.410846	142.934	176.145	33.7805	0.662195	2.0914	8.59662
2010	2.95381	0.08	2.73333	0.28861	146.049	173.536	38.7934	0.612066	-2.56894	-0.382601
2011	1.80455	0.03	2.71833	0.201088	159.249	175.643	34.4627	0.655373	-1.85206	1.605
2012	1.10917	0.03	2.68833	-0.0945137	178.154	182.827	34.7047	0.652953	-1.25536	2.88714
2013	1.91562	0.03	2.68917	-0.192533	182.281	173.429	37.5441	0.624559	-2.14668	1.34156
2014		0.02	2.69

## Sheet: Australia
Year	GDP Growth	Deposit Rate	Lending Rate	inflation (GDP Deflator)	Money Supply (M2) as percentage of GDP	Domestic Credit as percentage of GDP	Gross Savings	(100-Gross Savings)/100	APCx(d-g)xd/GDP	(l-g)x L/GDP
1960					44.6235	42.1063	30.7085
1961	2.35093			3.37026	44.1848	40.5702	30.4724
1962	1.27705			-0.0792537	47.12	42.9581	30.0501
1963	6.21244			1.79138	48.1415	42.8827	29.6645
1964	6.97622			3.29501	48.6141	43.6047	31.894
1965	5.97981			2.98206	46.8414	43.7569	31.7281
1966	2.3654			2.68068	48.021	45.1536	30.0748
1967	6.29684			4.87313	46.9568	44.958	31.0664
1968	5.09299			2.24591	46.7737	45.0983	29.8686
1969	7.0496			4.7586	45.6823	45.3092	30.7852
1970	7.16639	6.28628		5.13857	42.6182	41.7809	31.6284
1971	4.00814	6.6006		5.17783	42.3525	40.0179	30.7623
1972	3.91226	6.28628		6.18	45.9404	42.116	30.7819
1973	2.59831	6.91491		8.99926	49.8329	45.3121	31.4611
1974	4.09547	10.0581		16.4041	44.8923	43.3423	30.0817
1975	1.33745	11.3153	11.5	16.4706	45.8549	45.6128	26.5322	0.734678	3.3614	4.63543
1976	2.58985	10.8438	10.5	14.0068	44.0002	45.8026	26.5503	0.734497	2.66752	3.62305
1977	3.60698	11.3153	10.4	11.4147	40.3743	42.9216	25.5692	0.744308	2.31642	2.91567
1978	0.896776	10.7129	10.3542	8.22849	40.8517	43.475	23.4559	0.765441	3.06945	4.1116
1979	4.0534	10.3724	10	8.6321	40.3363	44.2827	25.4867	0.745133	1.89922	2.63332
1980	3.05131	10.7915	10.5	10.0125	40.566	43.5265	26.545	0.73455	2.30639	3.24215
1981	3.35825	13.044	15	9.52163	39.378	42.6674	26.5434	0.734566	2.80168	4.96724
1982	3.32057	15.5062	16.875	11.722	37.728	38.5241	24.543	0.75457	3.46905	5.22173
1983	-2.23061	13.2716	14.5	10.1553	39.6679	41.2823	22.5255	0.774745	4.76421	6.90679
1984	4.62854	12.874	13.7542	7.8705	39.2713	42.1295	24.0385	0.759615	2.45971	3.84458
1985	5.24963	14.4694	17.3458	4.62177	42.0534	49.6353	24.6565	0.753435	2.92124	6.00398
1986	4.08914	16.7493	18.4875	6.41153	41.5979	53.1546	23.7658	0.762342	4.01476	7.65338
1987	2.58504	15.3703	15.9458	7.05228	43.9497	54.7943	24.1454	0.758546	4.26233	7.32095
1988	5.79665	13.8	14.7333	7.18094	45.7018	57.0966	25.5542	0.744458	2.723	5.10254
1989	3.89599	18.9486	19.4875	9.23498	52.7591	70.5009	25.2258	0.747742	5.93829	10.9921
1990	3.52913	16.3466	17.8958	6.12147	54.1474	70.3556	23.7843	0.762157	5.28964	10.1078
1991	-0.425953	11.4145	14.0917	3.1187	53.3578	70.6941	20.1467	0.798533	5.04497	10.2631
1992	0.404055	7.358	10.6708	1.54319	56.1973	74.6457	18.72	0.8128	3.17637	7.66371
1993	4.01561	5.95384	9.41667	0.929056	56.5959	75.1229	20.5579	0.794421	0.871447	4.05743
1994	4.04473	5.93875	9.23333	1.01164	59.2141	77.4044	21.4334	0.785666	0.881144	4.01621
1995	3.8812	7.38317	10.7042	2.23251	60.5066	80.3132	20.5203	0.794797	1.68411	5.47975
1996	3.94729	6.90002	10.4958	2.68627	62.7226	83.3309	20.8565	0.791435	1.46576	5.45696
1997	3.94348	5.21402	8.8875	1.22467	63.971	83.3591	21.7688	0.782312	0.635846	4.1213
1998	4.43087	4.47922	8.15417	1.27371	65.5856	87.9317	21.4866	0.785134	0.0249013	3.27396
1999	5.00426	4.19235	7.9875	0.337874	69.5355	91.3133	20.7071	0.792929	-0.447657	2.7241
2000	3.87202	5.06806	9.26667	2.55969	67.7138	93.4137	21.3726	0.786274	0.636796	5.03934
2001	1.92867	3.86018	8.6625	4.71349	70.3768	92.2445	20.8303	0.791697	1.07618	6.21159
2002	3.8631	3.70417	8.1625	2.86293	70.508	99.2784	21.7131	0.782869	-0.0877265	4.26838
2003	3.07925	3.50833	8.4125	3.11617	74.8013	103.786	20.9664	0.790336	0.253667	5.53517
2004	4.15658	3.85	8.85	3.2832	77.4728	108.047	21.4755	0.785245	-0.186511	5.07108
2005	3.21647	3.89167	9.05833	3.70991	78.5259	113.331	20.9469	0.790531	0.419145	6.62064
2006	2.99067	4.0625	9.4125	5.0646	83.5017	118.086	21.9096	0.780904	0.698907	7.58328
2007	3.76014	4.52917	8.19583	4.97685	90.6379	146.349	21.7658	0.782342	0.545312	6.49157
2008	3.70229	4.725	8.90833	4.53741	97.8257	159.268	22.4156	0.775844	0.776209	8.29154
2009	1.73182	3.07917	6.02083	4.94181	94.5712	151.04	24.5081	0.754919	0.961921	6.47811
2010	1.96237	4.2125	7.27917	1.01071	101.125	154.441	22.5901	0.774099	1.76143	8.21135
2011	2.32148	4.3375	7.7375	6.18928	100.486	152.101	24.0223	0.759777	1.53918	8.23784
2012	3.72782	3.91667	6.975	1.89546	101.867	152.846	25.1947	0.748053	0.143906	4.96317
2013	2.51194	3.25	6.17917	-0.292535	106.387	159.104	24.5992	0.754008	0.592049	5.83469
2014	2.47491	2.90417	5.95	1.60216	109.774	168.988

## Sheet: Japan
Year	GDP Growth	Deposit Rate	Lending Rate	inflation (GDP Deflator)	Money Supply (M2) as percentage of GDP	Domestic Credit as percentage of GDP	Gross Savings	(100-Gross Savings)/100	APCx(d-g)xd/GDP	(l-g)x L/GDP
1960
1961	12.0435	4	7.99667	7.78572	48.5488	59.7827
1962	8.90897	4	8.21133	4.19958	68.8875	76.074
1963	8.47364	4	7.78667	5.51047	74.6103	82.8999
1964	11.6767	4	7.89717	5.32871	73.1303	83.9766
1965	5.81971	4	7.80167	5.13686	77.5576	88.0762
1966	10.6386	4	7.47825	4.97087	77.6388	89.9777
1967	11.0821	4	7.31425	5.49539	76.519	90.3269
1968	12.8825	4	7.45717	4.91886	74.1885	87.3573
1969	12.4779	4	7.40592	4.4334	74.8449	87.0091
1970	-1.02379	4	7.66258	22.6643	103.192	132.275
1971	4.69899	4	7.59308	5.09135	116.468	145.417
1972	8.41355	3.75	7.04533	5.60442	127.128	157.935
1973	8.0326	4.25	7.18625	12.7054	124.215	155.546
1974	-1.22524	5.5	9.11333	20.8101	118.73	151.738
1975	3.09158	4.5	9.09883	7.17744	125.687	161.986
1976	3.97498	4.5	8.25617	8.00789	129.273	167.457
1977	4.39034	3.25	7.56167	6.74911	131.929	169.91	32.1824	0.678176	-1.02028	5.3884
1978	5.27194	2.5	6.41983	4.60376	137.073	175.672	32.4211	0.675789	-2.56772	2.01652
1979	5.48404	4	6.36833	2.75163	140.571	180.354	31.4451	0.685549	-1.43014	1.59486
1980	2.81759	5	8.34533	5.43798	142.178	185.664	31.0021	0.689979	2.14094	10.2631
1981	4.17684	4.25	7.8635	3.19648	147.821	191.235	31.4198	0.685802	0.0741629	7.05016
1982	3.37661	3.75	7.31325	1.55739	153.886	200.987	30.2899	0.697101	0.400553	7.91214
1983	3.06074	3.75	7.12817	0.914283	160.521	209.982	29.4342	0.705658	0.78075	8.54085
1984	4.4639	3.5	6.74858	1.74351	162.91	214.571	30.3305	0.696695	-1.09401	4.90227
1985	6.33336	3.5	6.60042	1.00524	164.946	216.855	31.7892	0.682108	-3.18784	0.579133
1986	2.83108	1.76	6.02017	1.77674	172.078	226.842	32.0543	0.679457	-1.2523	7.2342
1987	4.10743	1.76	5.20842	-0.106483	181.064	240.262	31.8404	0.681596	-2.89702	2.64526
1988	7.14669	1.76	5.03425	0.332359	183.723	247.982	33.2324	0.667676	-6.60773	-5.23848
1989	5.37015	2.32	5.28733	2.22659	189.312	254.333	33.8466	0.661534	-3.81991	-0.210636
1990	5.5724	4.08	6.86433	2.2646	187.364	255.342	33.8808	0.661192	-1.84884	3.29885
1991	3.32434	5.073	7.53025	2.60573	186.537	253.752	34.1134	0.658866	2.14916	10.6726
1992	0.81903	3.35058	6.15075	1.58817	188.122	261.428	33.4045	0.665955	3.17155	13.9386
1993	0.171063	2.144	4.86444	0.437404	195.247	269.97	32.1662	0.678338	2.61302	12.6707
1994	0.863578	1.69842	4.13342	0.115041	201.448	276.886	30.7053	0.692947	1.16538	9.05372
1995	1.94234	0.9015	3.50583	-0.725314	207.161	283.39	30.1295	0.698705	-1.50656	4.43077
1996	2.61005	0.3005	2.65758	-0.556899	210.745	288.47	30.0128	0.699872	-3.40646	0.137106
1997	1.59563	0.301333	2.44883	0.595059	218.189	272.477	30.2988	0.697012	-1.96837	2.32478
1998	-2.00315	0.265917	2.32092	-0.0544675	229.757	294.012	29.0971	0.709029	3.69641	12.7133
1999	-0.199337	0.11675	2.16083	-1.2737	239.721	305.453	27.3109	0.726891	0.550785	7.20922
2000	2.2575	0.0704167	2.06717	-1.2476	240.561	304.744	27.6165	0.723835	-3.80828	-0.580014
2001	0.355462	0.0570833	1.96942	-1.19787	200.789	295.019	26.4131	0.735869	-0.440868	4.76148
2002	0.289548	0.0355833	1.86492	-1.55027	205.24	303.042	25.2886	0.747114	-0.389425	4.77403
2003	1.68511	0.0425	1.82208	-1.71476	206.471	312.129	25.5362	0.744638	-2.52545	0.427528
2004	2.36073	0.08025	1.76658	-1.35247	205.746	308.574	26.1554	0.738446	-3.46478	-1.83339
2005	1.30273	0.271083	1.67692	-1.25115	206.633	317.879	26.0401	0.739599	-1.57662	1.18947
2006	1.6929	0.68275	1.66483	-1.12143	204.023	309.59	26.5469	0.734531	-1.51383	-0.0869046
2007	2.19219	0.808167	1.88325	-0.93074	202.801	299.142	27.6899	0.723101	-2.02961	-0.924159
2008	-1.04164	0.58875	1.9095	-1.2652	209.069	302.02	26.2524	0.737476	2.51379	8.91301
2009	-5.52698	0.434917	1.72333	-0.500283	227.003	330.89	22.5613	0.774387	10.4803	23.9906
2010	4.65203	0.500083	1.59833	-2.16442	226.069	328.523	23.4823	0.765177	-7.18216	-10.0321
2011	-0.452725	0.461583	1.50092	-1.85125	238.047	338.091	22.1768	0.778232	1.69381	6.60508
2012	1.75369	0.478	1.4075	-0.931183	241.264	348.048	21.8222	0.781778	-2.40614	-1.20491
2013	1.61337	0.542167	1.30375	-0.548427	247.787	366.533	21.7575	0.782425	-2.07678	-1.13485
2014	-0.104479	0.41525	1.21917	1.64178	251.244	374.244

## Sheet: Korea
Year	GDP Growth	Deposit Rate	Lending Rate	inflation (GDP Deflator)	Money Supply (M2) as percentage of GDP	Domestic Credit as percentage of GDP	Gross Savings	(100-Gross Savings)/100	APCx(d-g)xd/GDP	(l-g)x L/GDP
1960					11.4999	8.62125
1961	4.93634			14.0966	14.0147	13.2155
1962	2.45836			18.4488	14.4709	15.3248
1963	9.53172			28.4622	11.0346	12.5483
1964	7.56124			32.9214	8.86046	9.64709
1965	5.19014			6.42018	12.0794	10.9087
1966	12.7			13.9897	15.2003	10.8453
1967	6.10004			16.1042	19.9579	16.6896
1968	11.6998			15.9401	26.5645	24.4619
1969	14.1001	22.8		14.5941	32.7068	30.3622
1970	12.8685	22.8		20.1896	30.7218	28.7122
1971	10.4412	20.4		12.0615	29.9975	30.5651
1972	6.51084	12		15.9396	32.5061	32.4568
1973	14.7875	12		12.957	34.1996	32.8737
1974	9.38191	15		30.4333	29.7329	36.3465
1975	7.33745	15		24.4233	28.5482	36.1801
1976	13.4557	16.2		21.2235	27.7075	32.0636	17.9252
1977	11.8178	14.4		14.8199	30.1498	30.8	20.3535
1978	10.2976	18.6		22.235	30.183	33.3601	22.4088
1979	8.3897	18.6		18.5368	29.2675	35.1628	21.2842
1980	-1.89074	19.5	18	24.3812	30.4344	40.8827	20.3689	0.796311	4.71961	8.13187
1981	7.40405	16.2	17.375	17.3797	30.1819	42.5354	19.8087	0.801913	2.12664	4.24118
1982	8.29131	8	11.7917	6.14887	33.3489	46.2596	21.641	0.78359	-0.0688974	1.61925
1983	12.182	8	10	4.88143	32.6642	45.4851	23.9565	0.760435	-0.930748	-0.992488
1984	9.85907	9.16667	10	4.45532	30.6579	44.8718	25.6694	0.743306	-0.156636	0.0632373
1985	7.47097	10	10	4.20536	31.6524	47.2868	26.4285	0.735715	0.56158	1.1959
1986	12.2398	10	10	4.22688	32.0466	46.2517	30.4518	0.695482	-0.519488	-1.03595
1987	12.266	10	10	4.78618	32.4319	45.6008	34.1584	0.658416	-0.487343	-1.03332
1988	11.6604	10	10.125	6.7085	33.0709	42.4106	35.9461	0.640539	-0.326065	-0.651176
1989	6.75206	10	11.25	5.73747	35.104	46.2045	33.4525	0.665475	0.684141	2.07825
1990	9.29733	10	10	10.3915	34.0913	48.0771	33.9724	0.660276	0.148682	0.337823
1991	9.71289	10	10	10.2187	34.3629	48.4877	34.449	0.65551	0.0610382	0.139214
1992	5.76524	10	10	7.85334	34.625	47.3932	33.6374	0.663626	0.92939	2.00699
1993	6.32939	8.58333	8.58333	6.43356	35.6685	47.0806	33.4982	0.665018	0.526177	1.06117
1994	8.77189	8.5	8.5	7.6943	36.1363	47.6161	33.4638	0.665362	-0.0616737	-0.129465
1995	8.93062	8.83333	9	7.45648	35.6856	46.4063	33.4459	0.665541	-0.0222503	0.0321947
1996	7.18592	7.5	8.84	4.97887	36.7338	49.527	32.3568	0.676432	0.0735629	0.819218
1997	5.76674	10.805	11.8767	3.85183	38.1728	54.6506	32.1446	0.678554	1.21941	3.33911
1998	-5.7139	13.2875	15.2792	4.95277	49.0011	61.4985	34.2742	0.657258	4.51299	12.9104
1999	10.7306	7.9475	9.39583	-1.04279	56.9614	66.1049	32.0678	0.679322	-0.674676	-0.88234
2000	8.83128	7.93833	8.545	0.951411	65.0282	70.9398	34.3936	0.656064	-0.215197	-0.203085
2001	4.52532	5.7925	7.70833	3.65042	111.162	128.066	32.3556	0.676444	0.327209	4.07636
2002	7.43243	4.94833	6.76917	3.06051	114.455	134.159	31.7701	0.682299	-0.83052	-0.889832
2003	2.93321	4.25083	6.23667	3.39509	110.748	128.437	33.2125	0.667875	0.501266	4.24288
2004	4.89985	3.87417	5.90417	2.98408	108.982	121.432	35.4232	0.645768	-0.430717	1.21956
2005	3.92369	3.72167	5.59333	1.03156	111.051	125.452	33.4537	0.665463	-0.149443	2.0946
2006	5.17613	4.50333	5.9875	-0.139821	118.965	138.513	32.6753	0.673247	-0.518436	1.12384
2007	5.46341	5.17417	6.55167	2.39722	122.08	143.579	33.0116	0.669884	-0.214581	1.56252
2008	2.82921	5.87083	7.16833	2.95667	129.099	158.745	32.8743	0.671257	2.2251	6.88816
2009	0.707518	3.4825	5.64917	3.54229	136.046	157.351	32.6725	0.673275	2.0748	7.77571
2010	6.49679	3.85667	5.51167	3.16145	131.235	151.041	34.8225	0.651775	-2.0471	-1.48793
2011	3.6817	4.1525	5.7575	1.58459	131.424	153.165	34.6505	0.653495	0.375595	3.1794
2012	2.29238	3.70083	5.39583	1.04351	133.263	155.845	34.3743	0.656257	1.19327	4.83657
2013	2.896	2.89083	4.64333	0.853542	134.373	155.803	34.4748	0.655252	-0.00460579	2.7224
2014	3.31015	2.53583	4.26333	0.563114	139.874	162.404

## Sheet: Sheet4
Year	GDP Growth	Deposit Rate	Lending Rate	inflation (GDP Deflator)	Money Supply (M2) as percentage of GDP	Domestic Credit as percentage of GDP	Gross Savings	(100-Gross Savings)/100	APCx(d-g)xd/GDP	(l-g)x L/GDP	Absolute (J-K)
1960
1961
1962
1963
1964
1965
1966
1967
1968
1969
1970
1971
1972
1973
1974
1975
1976
1977
1978
1979
1980
1981
1982
1983
1984
1985
1986
1987
1988
1989
1990
1991
1992
1993
1994
1995
1996
1997
1998
1999
2000
2001
2002
2003
2004
2005
2006
2007
2008
2009
2010
2011
2012
2013
2014
